# Supplementary material for: Differential DNA Methylation Regions in Cytokine and Transcription Factor Genomic Loci Associate with Childhood Physical Aggression
Source: PLoS One. 2013 Aug 19;8(8):e71691. doi: 10.1371/journal.pone.0071691 (PMC3747262; doi:10.1371/journal.pone.0071691)
Supplement: Spreadsheet S1 — List of differentially methylated probes predicted from the cytokine and TF microarrays in T cells and monocytes. (XLSX) [file pone.0071691.s009.xlsx]

## Sheet: differential_regions_chronic_mi
tissue	locus	chromosome	start	end	methylation.p_value	methylation.q_value	methylation.differential	nearest_gene.name	nearest_gene.description	nearest_gene.strand	nearest_gene.tss_distance	more_in
T	IL1A	2	113213684	113214682	0.0495386	0.112479	0.863807	NT5DC4	5'-nucleotidase domain-containing protein 4 [Source:UniProtKB/Swiss-Prot;Acc:Q86YG4]	1	18649	CPA
T	IL1A	2	113228045	113229043	0.0282308	0.174674	-0.568507	CKAP2L	Cytoskeleton-associated protein 2-like [Source:UniProtKB/Swiss-Prot;Acc:Q8IYA6]	-1	10131	NPA
T	IL1A	2	113286292	113287290	0.0307607	0.149807	-0.694052	IL1B	Interleukin-1 beta Precursor (IL-1 beta)(Catabolin) [Source:UniProtKB/Swiss-Prot;Acc:P01584]	-1	24036	NPA
T	IL1A	2	113319375	113320373	0.0063506	0.149807	-0.978309	AC079753.7-2	NA	1	1515	NPA
T	IL1A	2	113339652	113340650	0.00618664	0.11635	-1.1326	AC079753.7-1	IAP-like protein 3 [Source:UniProtKB/TrEMBL;Acc:Q96RW6]	1	12827	NPA
T	IL4	5	132001645	132002643	0.0274421	0.112479	-0.614737	IL13	Interleukin-13 Precursor (IL-13) [Source:UniProtKB/Swiss-Prot;Acc:P35225]	1	-19620	NPA
T	IL4	5	132005145	132006143	0.0403121	0.153389	-0.91686	IL13	Interleukin-13 Precursor (IL-13) [Source:UniProtKB/Swiss-Prot;Acc:P35225]	1	-16120	NPA
T	IL4	5	132068553	132069551	0.0136163	0.158052	-1.02854	KIF3A	Kinesin-like protein KIF3A (Microtubule plus end-directed kinesin motor 3A) [Source:UniProtKB/Swiss-Prot;Acc:Q9Y496]	-1	29147	NPA
T	IL6	7	22729487	22730485	0.00190166	0.112479	-1.14882	IL6	Interleukin-6 Precursor (IL-6)(B-cell stimulatory factor 2)(BSF-2)(Interferon beta-2)(Hybridoma growth factor)(CTL differentiation factor)(CDF) [Source:UniProtKB/Swiss-Prot;Acc:P05231]	1	-2042	NPA
T	IL6	7	22751291	22752289	0.00412852	0.149807	-1.11741	AC073072.11-1	NA	1	-1886	NPA
T	IL6	7	22768622	22769620	0.0463295	0.116695	-0.912081	AC073072.7	NA	-1	11016	NPA
T	IL8	4	74787912	74788910	0.0238327	0.112479	0.861101	AC112518.1-1	NA	-1	20228	CPA
T	IL8	4	74840184	74841682	0.0404849	0.0639065	-0.698393	IL8	Interleukin-8 Precursor (IL-8)(C-X-C motif chemokine 8)(Monocyte-derived neutrophil chemotactic factor)(MDNCF)(T-cell chemotactic factor)(Neutrophil-activating protein 1)(NAP-1)(Protein 3-10C)(Granulocyte chemotactic protein 1)(GCP-1)(Monocyte-derived neutrophil-activating peptide)(MONAP)(Emoctakin) [Contains MDNCF-a(IL8/NAP1 form I)(GCP/IL-8 protein IV);Interleukin-8(IL-8(1-77))(MDNCF-b)(IL8/NAP…	1	15794	NPA
T	IL8	4	74860763	74862261	0.0380343	0.137817	-0.881158	IL8	Interleukin-8 Precursor (IL-8)(C-X-C motif chemokine 8)(Monocyte-derived neutrophil chemotactic factor)(MDNCF)(T-cell chemotactic factor)(Neutrophil-activating protein 1)(NAP-1)(Protein 3-10C)(Granulocyte chemotactic protein 1)(GCP-1)(Monocyte-derived neutrophil-activating peptide)(MONAP)(Emoctakin) [Contains MDNCF-a(IL8/NAP1 form I)(GCP/IL-8 protein IV);Interleukin-8(IL-8(1-77))(MDNCF-b)(IL8/NAP…	1	36373	NPA
T	IL10	1	204968187	204969185	0.014241	0.155819	-1.00992	Y_RNA	Y RNA [Source:RFAM;Acc:RF00019]	-1	19374	NPA
T	IL10	1	204969687	204970685	0.0286735	0.115678	0.630403	Y_RNA	Y RNA [Source:RFAM;Acc:RF00019]	-1	17874	CPA
T	IL10	1	205004586	205005584	0.0133737	0.116695	-1.388	IL10	Interleukin-10 Precursor (IL-10)(Cytokine synthesis inhibitory factor)(CSIF) [Source:UniProtKB/Swiss-Prot;Acc:P22301]	-1	7377	NPA
T	IL10	1	205006086	205007084	0.0322757	0.114094	0.637967	IL10	Interleukin-10 Precursor (IL-10)(Cytokine synthesis inhibitory factor)(CSIF) [Source:UniProtKB/Swiss-Prot;Acc:P22301]	-1	5877	CPA
T	IL10	1	205035276	205036274	0.013132	0.189543	0.790393	IL19	Interleukin-19 Precursor (IL-19)(Melanoma differentiation-associated protein-like protein)(NG.1) [Source:UniProtKB/Swiss-Prot;Acc:Q9UHD0]	1	-3063	CPA
T	IL10	1	205048793	205050291	0.0259909	0.114094	0.804043	IL19	Interleukin-19 Precursor (IL-19)(Melanoma differentiation-associated protein-like protein)(NG.1) [Source:UniProtKB/Swiss-Prot;Acc:Q9UHD0]	1	10704	CPA
T	NFKB1	4	103609456	103610454	0.011723	0.149807	-1.13846	NFKB1	Nuclear factor NF-kappa-B p105 subunit (DNA-binding factor KBF1)(EBP-1) [Contains Nuclear factor NF-kappa-B p50 subunit] [Source:UniProtKB/Swiss-Prot;Acc:P19838]	1	-31563	NPA
T	NFKB1	4	103651597	103653095	0.0430708	0.0699514	0.708916	NFKB1	Nuclear factor NF-kappa-B p105 subunit (DNA-binding factor KBF1)(EBP-1) [Contains Nuclear factor NF-kappa-B p50 subunit] [Source:UniProtKB/Swiss-Prot;Acc:P19838]	1	10759	CPA
T	NFKB1	4	103666962	103668460	0.00261587	0.149807	-1.38725	NFKB1	Nuclear factor NF-kappa-B p105 subunit (DNA-binding factor KBF1)(EBP-1) [Contains Nuclear factor NF-kappa-B p50 subunit] [Source:UniProtKB/Swiss-Prot;Acc:P19838]	1	26124	NPA
T	NFKB1	4	103671462	103672960	0.0491711	0.000504283	-1.12509	NFKB1	Nuclear factor NF-kappa-B p105 subunit (DNA-binding factor KBF1)(EBP-1) [Contains Nuclear factor NF-kappa-B p50 subunit] [Source:UniProtKB/Swiss-Prot;Acc:P19838]	1	30624	NPA
T	NFKB1	4	103706219	103707217	0.00218602	0.158052	1.13593	NFKB1	Nuclear factor NF-kappa-B p105 subunit (DNA-binding factor KBF1)(EBP-1) [Contains Nuclear factor NF-kappa-B p50 subunit] [Source:UniProtKB/Swiss-Prot;Acc:P19838]	1	65131	CPA
T	NFKB1	4	103718012	103719010	0.0271208	0.0984396	-0.928952	NFKB1	Nuclear factor NF-kappa-B p105 subunit (DNA-binding factor KBF1)(EBP-1) [Contains Nuclear factor NF-kappa-B p50 subunit] [Source:UniProtKB/Swiss-Prot;Acc:P19838]	1	76924	NPA
T	NFKB1	4	103721012	103722010	0.0253746	0.154926	-1.04723	NFKB1	Nuclear factor NF-kappa-B p105 subunit (DNA-binding factor KBF1)(EBP-1) [Contains Nuclear factor NF-kappa-B p50 subunit] [Source:UniProtKB/Swiss-Prot;Acc:P19838]	1	79924	NPA
T	NFKB1	4	103738540	103739538	0.0370598	0.149807	-0.862988	NFKB1	Nuclear factor NF-kappa-B p105 subunit (DNA-binding factor KBF1)(EBP-1) [Contains Nuclear factor NF-kappa-B p50 subunit] [Source:UniProtKB/Swiss-Prot;Acc:P19838]	1	97452	NPA
T	NFKB1	4	103749040	103750038	0.0492295	0.158052	0.860678	NFKB1	Nuclear factor NF-kappa-B p105 subunit (DNA-binding factor KBF1)(EBP-1) [Contains Nuclear factor NF-kappa-B p50 subunit] [Source:UniProtKB/Swiss-Prot;Acc:P19838]	1	107952	CPA
T	NFKB1	4	103755040	103756038	0.033163	0.116695	0.785977	NFKB1	Nuclear factor NF-kappa-B p105 subunit (DNA-binding factor KBF1)(EBP-1) [Contains Nuclear factor NF-kappa-B p50 subunit] [Source:UniProtKB/Swiss-Prot;Acc:P19838]	1	113952	CPA
T	NFKB1	4	103771040	103772038	0.0374116	0.0484626	0.654109	AF224669.1-1	NA	-1	98222	CPA
T	NFKB1	4	103799960	103800958	0.0348396	0.175332	-0.630019	AF224669.1-1	NA	-1	69302	NPA
T	NFAT5	16	68177451	68178949	0.000374583	0.00824892	1.21577	hsa-mir-1538	hsa-mir-1538 [Source:miRBase;Acc:MI0007259]	-1	-20928	CPA
T	NFAT5	16	68181451	68182449	0.0138343	0.116695	0.992704	hsa-mir-1538	hsa-mir-1538 [Source:miRBase;Acc:MI0007259]	-1	-24678	CPA
T	NFAT5	16	68211198	68212196	0.00895625	0.156804	-1.15417	hsa-mir-1538	hsa-mir-1538 [Source:miRBase;Acc:MI0007259]	-1	-54425	NPA
T	NFAT5	16	68213198	68214196	0.00709842	0.0484626	1.04466	hsa-mir-1538	hsa-mir-1538 [Source:miRBase;Acc:MI0007259]	-1	-56425	CPA
T	NFAT5	16	68218198	68219196	0.013737	0.00829673	-1.60591	hsa-mir-1538	hsa-mir-1538 [Source:miRBase;Acc:MI0007259]	-1	-61425	NPA
T	NFAT5	16	68233178	68234676	0.0143728	0.116695	-0.80351	AC092115.2-1	NA	-1	66152	NPA
T	NFAT5	16	68240178	68242176	0.0286758	0.00829673	-0.830306	AC092115.2-1	NA	-1	58902	NPA
T	NFAT5	16	68243178	68244176	0.0119378	0.116695	-1.41993	AC092115.2-1	NA	-1	56402	NPA
T	NFAT5	16	68246678	68247676	0.0131013	0.149807	-0.938463	AC092115.2-1	NA	-1	52902	NPA
T	NFAT5	16	68268005	68269003	0.0156193	0.190212	-1.15918	AC092115.2-1	NA	-1	31575	NPA
T	STAT6	12	55790483	55791481	0.0235675	0.137817	0.846359	STAT6	Signal transducer and activator of transcription 6 (IL-4 Stat) [Source:UniProtKB/Swiss-Prot;Acc:P42226]	-1	446	CPA
T	STAT6	12	55810386	55811384	0.0195095	0.120531	0.75564	LRP1	Prolow-density lipoprotein receptor-related protein 1 Precursor (LRP)(Alpha-2-macroglobulin receptor)(A2MR)(Apolipoprotein E receptor)(APOER)(CD91 antigen) [Contains Low-density lipoprotein receptor-related protein 1 85 kDa subunit(LRP-85);Low-density lipoprotein receptor-related protein 1 515 kDa subunit(LRP-515);Low-density lipoprotein receptor-related protein 1 intracellular domain(LRPICD)] [S…	1	2336	CPA
PB	IL1A	2	113226045	113227043	0.0110113	0.186865	-0.950551	CKAP2L	Cytoskeleton-associated protein 2-like [Source:UniProtKB/Swiss-Prot;Acc:Q8IYA6]	-1	12131	NPA
PB	IL1A	2	113228045	113229043	0.0189434	0.191855	-0.719941	CKAP2L	Cytoskeleton-associated protein 2-like [Source:UniProtKB/Swiss-Prot;Acc:Q8IYA6]	-1	10131	NPA
PB	IL1A	2	113240545	113241543	0.00318399	0.197562	-0.950338	CKAP2L	Cytoskeleton-associated protein 2-like [Source:UniProtKB/Swiss-Prot;Acc:Q8IYA6]	-1	-2369	NPA
PB	IL1A	2	113282640	113283834	0.0103171	0.109232	-1.02934	IL1A	Interleukin-1 alpha Precursor (IL-1 alpha)(Hematopoietin-1) [Source:UniProtKB/Swiss-Prot;Acc:P01583]	-1	-23795	NPA
PB	IL1A	2	113299559	113300557	0.0127283	0.0471313	-0.71237	IL1B	Interleukin-1 beta Precursor (IL-1 beta)(Catabolin) [Source:UniProtKB/Swiss-Prot;Acc:P01584]	-1	10769	NPA
PB	IL1A	2	113303375	113304373	0.00747211	0.125753	-0.971704	IL1B	Interleukin-1 beta Precursor (IL-1 beta)(Catabolin) [Source:UniProtKB/Swiss-Prot;Acc:P01584]	-1	6953	NPA
PB	IL1A	2	113305875	113306873	0.0135071	0.197863	-0.880678	IL1B	Interleukin-1 beta Precursor (IL-1 beta)(Catabolin) [Source:UniProtKB/Swiss-Prot;Acc:P01584]	-1	4453	NPA
PB	IL1A	2	113308875	113309873	0.0251171	0.107411	0.884899	IL1B	Interleukin-1 beta Precursor (IL-1 beta)(Catabolin) [Source:UniProtKB/Swiss-Prot;Acc:P01584]	-1	1453	CPA
PB	IL1A	2	113319875	113320873	0.0401968	0.177769	0.53255	AC079753.7-2	NA	1	2015	CPA
PB	IL4	5	132020213	132021211	0.00389305	0.0667969	-0.897348	IL13	Interleukin-13 Precursor (IL-13) [Source:UniProtKB/Swiss-Prot;Acc:P35225]	1	-1052	NPA
PB	IL4	5	132039899	132040897	0.029647	0.177769	-0.555818	IL4	Interleukin-4 Precursor (IL-4)(B-cell stimulatory factor 1)(BSF-1)(Lymphocyte stimulatory factor 1)(Binetrakin)(Pitrakinra) [Source:UniProtKB/Swiss-Prot;Acc:P05112]	1	3126	NPA
PB	IL4	5	132044886	132045884	0.0012321	0.0432495	-0.978993	IL4	Interleukin-4 Precursor (IL-4)(B-cell stimulatory factor 1)(BSF-1)(Lymphocyte stimulatory factor 1)(Binetrakin)(Pitrakinra) [Source:UniProtKB/Swiss-Prot;Acc:P05112]	1	8113	NPA
PB	IL4	5	132059553	132061051	0.0115442	0.106959	0.804305	IL4	Interleukin-4 Precursor (IL-4)(B-cell stimulatory factor 1)(BSF-1)(Lymphocyte stimulatory factor 1)(Binetrakin)(Pitrakinra) [Source:UniProtKB/Swiss-Prot;Acc:P05112]	1	23030	CPA
PB	IL4	5	132064053	132065051	0.0112812	0.101595	0.670514	IL4	Interleukin-4 Precursor (IL-4)(B-cell stimulatory factor 1)(BSF-1)(Lymphocyte stimulatory factor 1)(Binetrakin)(Pitrakinra) [Source:UniProtKB/Swiss-Prot;Acc:P05112]	1	27280	CPA
PB	IL4	5	132071553	132072551	0.00180594	0.107411	0.902723	KIF3A	Kinesin-like protein KIF3A (Microtubule plus end-directed kinesin motor 3A) [Source:UniProtKB/Swiss-Prot;Acc:Q9Y496]	-1	26147	CPA
PB	IL4	5	132074053	132075051	0.00885959	0.169621	-1.15202	KIF3A	Kinesin-like protein KIF3A (Microtubule plus end-directed kinesin motor 3A) [Source:UniProtKB/Swiss-Prot;Acc:Q9Y496]	-1	23647	NPA
PB	IL6	7	22751291	22752789	0.0113818	0.0847969	0.767192	AC073072.11-1	NA	1	-1636	CPA
PB	IL6	7	22767122	22768620	0.0109185	0.152104	-0.772642	AC073072.7	NA	-1	12266	NPA
PB	IL8	4	74784412	74785910	0.0111941	0.0848924	0.779018	AC112518.1-1	NA	-1	23478	CPA
PB	IL8	4	74794912	74795910	0.0303748	0.186214	0.89749	AC112518.1-1	NA	-1	13228	CPA
PB	IL8	4	74797394	74798392	0.0384918	0.186214	0.548945	AC112518.1-1	NA	-1	10746	CPA
PB	IL8	4	74805894	74806892	0.047961	0.169621	0.559488	AC112518.1-1	NA	-1	2246	CPA
PB	IL8	4	74808394	74809392	0.00104509	0.138573	0.857069	AC112518.1-2	NA	-1	98	CPA
PB	IL8	4	74832493	74833838	0.00408795	0.119194	-1.01264	IL8	Interleukin-8 Precursor (IL-8)(C-X-C motif chemokine 8)(Monocyte-derived neutrophil chemotactic factor)(MDNCF)(T-cell chemotactic factor)(Neutrophil-activating protein 1)(NAP-1)(Protein 3-10C)(Granulocyte chemotactic protein 1)(GCP-1)(Monocyte-derived neutrophil-activating peptide)(MONAP)(Emoctakin) [Contains MDNCF-a(IL8/NAP1 form I)(GCP/IL-8 protein IV);Interleukin-8(IL-8(1-77))(MDNCF-b)(IL8/NAP…	1	8026	NPA
PB	IL8	4	74838045	74839043	0.0242644	0.0927627	0.924125	IL8	Interleukin-8 Precursor (IL-8)(C-X-C motif chemokine 8)(Monocyte-derived neutrophil chemotactic factor)(MDNCF)(T-cell chemotactic factor)(Neutrophil-activating protein 1)(NAP-1)(Protein 3-10C)(Granulocyte chemotactic protein 1)(GCP-1)(Monocyte-derived neutrophil-activating peptide)(MONAP)(Emoctakin) [Contains MDNCF-a(IL8/NAP1 form I)(GCP/IL-8 protein IV);Interleukin-8(IL-8(1-77))(MDNCF-b)(IL8/NAP…	1	13405	CPA
PB	IL8	4	74856342	74857840	0.00310238	0.0880421	1.08054	IL8	Interleukin-8 Precursor (IL-8)(C-X-C motif chemokine 8)(Monocyte-derived neutrophil chemotactic factor)(MDNCF)(T-cell chemotactic factor)(Neutrophil-activating protein 1)(NAP-1)(Protein 3-10C)(Granulocyte chemotactic protein 1)(GCP-1)(Monocyte-derived neutrophil-activating peptide)(MONAP)(Emoctakin) [Contains MDNCF-a(IL8/NAP1 form I)(GCP/IL-8 protein IV);Interleukin-8(IL-8(1-77))(MDNCF-b)(IL8/NAP…	1	31952	CPA
PB	IL10	1	205008086	205009084	0.0211884	0.125753	0.85487	IL10	Interleukin-10 Precursor (IL-10)(Cytokine synthesis inhibitory factor)(CSIF) [Source:UniProtKB/Swiss-Prot;Acc:P22301]	-1	3877	CPA
PB	IL10	1	205027375	205028873	0.00289508	0.0471313	-0.920704	IL19	Interleukin-19 Precursor (IL-19)(Melanoma differentiation-associated protein-like protein)(NG.1) [Source:UniProtKB/Swiss-Prot;Acc:Q9UHD0]	1	-10714	NPA
PB	NFKB1	4	103632559	103634057	0.000110847	0.0172937	1.38702	NFKB1	Nuclear factor NF-kappa-B p105 subunit (DNA-binding factor KBF1)(EBP-1) [Contains Nuclear factor NF-kappa-B p50 subunit] [Source:UniProtKB/Swiss-Prot;Acc:P19838]	1	-8210	CPA
PB	NFKB1	4	103647363	103648361	0.000946354	0.177769	0.975654	NFKB1	Nuclear factor NF-kappa-B p105 subunit (DNA-binding factor KBF1)(EBP-1) [Contains Nuclear factor NF-kappa-B p50 subunit] [Source:UniProtKB/Swiss-Prot;Acc:P19838]	1	6275	CPA
PB	NFKB1	4	103653597	103654373	0.0241776	0.130774	0.815492	NFKB1	Nuclear factor NF-kappa-B p105 subunit (DNA-binding factor KBF1)(EBP-1) [Contains Nuclear factor NF-kappa-B p50 subunit] [Source:UniProtKB/Swiss-Prot;Acc:P19838]	1	12398	CPA
PB	NFKB1	4	103665064	103666062	0.0412506	0.197863	0.750725	NFKB1	Nuclear factor NF-kappa-B p105 subunit (DNA-binding factor KBF1)(EBP-1) [Contains Nuclear factor NF-kappa-B p50 subunit] [Source:UniProtKB/Swiss-Prot;Acc:P19838]	1	23976	CPA
PB	NFKB1	4	103670962	103671960	0.0118288	0.177769	1.17699	NFKB1	Nuclear factor NF-kappa-B p105 subunit (DNA-binding factor KBF1)(EBP-1) [Contains Nuclear factor NF-kappa-B p50 subunit] [Source:UniProtKB/Swiss-Prot;Acc:P19838]	1	29874	CPA
PB	NFKB1	4	103672462	103673460	0.0120813	0.0919147	0.705336	NFKB1	Nuclear factor NF-kappa-B p105 subunit (DNA-binding factor KBF1)(EBP-1) [Contains Nuclear factor NF-kappa-B p50 subunit] [Source:UniProtKB/Swiss-Prot;Acc:P19838]	1	31374	CPA
PB	NFKB1	4	103675462	103676460	0.0121847	0.125753	0.698404	NFKB1	Nuclear factor NF-kappa-B p105 subunit (DNA-binding factor KBF1)(EBP-1) [Contains Nuclear factor NF-kappa-B p50 subunit] [Source:UniProtKB/Swiss-Prot;Acc:P19838]	1	34374	CPA
PB	NFKB1	4	103677462	103678460	0.0341722	0.0356037	0.703372	NFKB1	Nuclear factor NF-kappa-B p105 subunit (DNA-binding factor KBF1)(EBP-1) [Contains Nuclear factor NF-kappa-B p50 subunit] [Source:UniProtKB/Swiss-Prot;Acc:P19838]	1	36374	CPA
PB	NFKB1	4	103679962	103681460	6.10934e-06	0.0721736	1.46381	NFKB1	Nuclear factor NF-kappa-B p105 subunit (DNA-binding factor KBF1)(EBP-1) [Contains Nuclear factor NF-kappa-B p50 subunit] [Source:UniProtKB/Swiss-Prot;Acc:P19838]	1	39124	CPA
PB	NFKB1	4	103694640	103695638	0.00920174	0.0919147	0.958132	NFKB1	Nuclear factor NF-kappa-B p105 subunit (DNA-binding factor KBF1)(EBP-1) [Contains Nuclear factor NF-kappa-B p50 subunit] [Source:UniProtKB/Swiss-Prot;Acc:P19838]	1	53552	CPA
PB	NFKB1	4	103707719	103708717	0.00366269	0.154957	0.769387	NFKB1	Nuclear factor NF-kappa-B p105 subunit (DNA-binding factor KBF1)(EBP-1) [Contains Nuclear factor NF-kappa-B p50 subunit] [Source:UniProtKB/Swiss-Prot;Acc:P19838]	1	66631	CPA
PB	NFKB1	4	103721512	103722510	0.0178352	0.0721736	0.846475	NFKB1	Nuclear factor NF-kappa-B p105 subunit (DNA-binding factor KBF1)(EBP-1) [Contains Nuclear factor NF-kappa-B p50 subunit] [Source:UniProtKB/Swiss-Prot;Acc:P19838]	1	80424	CPA
PB	NFKB1	4	103725012	103726010	0.00234822	0.0667969	1.09416	NFKB1	Nuclear factor NF-kappa-B p105 subunit (DNA-binding factor KBF1)(EBP-1) [Contains Nuclear factor NF-kappa-B p50 subunit] [Source:UniProtKB/Swiss-Prot;Acc:P19838]	1	83924	CPA
PB	NFKB1	4	103729012	103730010	0.00190863	0.197047	-1.03941	NFKB1	Nuclear factor NF-kappa-B p105 subunit (DNA-binding factor KBF1)(EBP-1) [Contains Nuclear factor NF-kappa-B p50 subunit] [Source:UniProtKB/Swiss-Prot;Acc:P19838]	1	87924	NPA
PB	NFKB1	4	103743040	103744538	0.000862959	0.0206596	-1.07573	NFKB1	Nuclear factor NF-kappa-B p105 subunit (DNA-binding factor KBF1)(EBP-1) [Contains Nuclear factor NF-kappa-B p50 subunit] [Source:UniProtKB/Swiss-Prot;Acc:P19838]	1	102202	NPA
PB	NFKB1	4	103752040	103753038	0.00246973	0.177769	1.21715	NFKB1	Nuclear factor NF-kappa-B p105 subunit (DNA-binding factor KBF1)(EBP-1) [Contains Nuclear factor NF-kappa-B p50 subunit] [Source:UniProtKB/Swiss-Prot;Acc:P19838]	1	110952	CPA
PB	NFKB1	4	103762540	103764038	0.0190919	0.049692	0.648944	AF224669.1-1	NA	-1	106472	CPA
PB	NFKB1	4	103773040	103774038	0.0079266	0.18814	0.761778	AF224669.1-1	NA	-1	96222	CPA
PB	NFKB1	4	103786396	103787894	0.00446104	0.0721736	-0.943666	AF224669.1-1	NA	-1	82616	NPA
PB	NFKB1	4	103799960	103800958	0.00565179	0.101595	-1.03091	AF224669.1-1	NA	-1	69302	NPA
PB	NFAT5	16	68125993	68127491	0.000912868	0.0206596	-1.3491	NFAT5	Nuclear factor of activated T-cells 5 (NF-AT5)(T-cell transcription factor NFAT5)(Tonicity-responsive enhancer-binding protein)(TonE-binding protein)(TonEBP) [Source:UniProtKB/Swiss-Prot;Acc:O94916]	1	-29756	NPA
PB	NFAT5	16	68164136	68165134	0.0102409	0.186214	0.873606	hsa-mir-1538	hsa-mir-1538 [Source:miRBase;Acc:MI0007259]	-1	-7363	CPA
PB	NFAT5	16	68165136	68167134	0.000276158	0.070243	0.902224	hsa-mir-1538	hsa-mir-1538 [Source:miRBase;Acc:MI0007259]	-1	-8863	CPA
PB	NFAT5	16	68181951	68182949	0.0357905	0.197562	0.594502	hsa-mir-1538	hsa-mir-1538 [Source:miRBase;Acc:MI0007259]	-1	-25178	CPA
PB	NFAT5	16	68198869	68199867	0.0096849	0.106998	0.74531	hsa-mir-1538	hsa-mir-1538 [Source:miRBase;Acc:MI0007259]	-1	-42096	CPA
PB	NFAT5	16	68207198	68208196	0.000399357	0.0667969	-1.6066	hsa-mir-1538	hsa-mir-1538 [Source:miRBase;Acc:MI0007259]	-1	-50425	NPA
PB	NFAT5	16	68209198	68210196	0.0325951	0.186214	0.52887	hsa-mir-1538	hsa-mir-1538 [Source:miRBase;Acc:MI0007259]	-1	-52425	CPA
PB	NFAT5	16	68212698	68214196	0.0205677	0.0206596	0.808409	hsa-mir-1538	hsa-mir-1538 [Source:miRBase;Acc:MI0007259]	-1	-56175	CPA
PB	NFAT5	16	68223698	68224696	0.011703	0.107342	0.793758	hsa-mir-1538	hsa-mir-1538 [Source:miRBase;Acc:MI0007259]	-1	-66925	CPA
PB	NFAT5	16	68231178	68232176	0.00740986	0.158648	0.699062	AC092115.2-1	NA	-1	68402	CPA
PB	NFAT5	16	68232178	68233676	0.00244884	0.00980039	0.992157	AC092115.2-1	NA	-1	67152	CPA
PB	NFAT5	16	68238178	68239176	0.00367919	0.186214	-1.24652	AC092115.2-1	NA	-1	61402	NPA
PB	NFAT5	16	68240178	68241176	0.00135255	0.0667969	1.03188	AC092115.2-1	NA	-1	59402	CPA
PB	NFAT5	16	68241178	68243176	0.00345036	0.00980039	0.869781	AC092115.2-1	NA	-1	57902	CPA
PB	NFAT5	16	68243678	68244676	0.0175645	0.101595	0.632922	AC092115.2-1	NA	-1	55902	CPA
PB	NFAT5	16	68247178	68248676	0.00104705	0.0736228	1.07871	AC092115.2-1	NA	-1	52152	CPA
PB	NFAT5	16	68269505	68271003	0.0319694	0.0697988	0.580268	AC092115.2-1	NA	-1	29825	CPA
PB	NFAT5	16	68284095	68285593	0.0321333	0.0847969	-0.880781	AC092115.2-1	NA	-1	15235	NPA
PB	NFAT5	16	68285595	68287093	0.00978054	0.0847969	1.17959	AC092115.2-1	NA	-1	13735	CPA
PB	NFAT5	16	68292595	68293593	0.0266582	0.0206596	0.569829	AC092115.2-1	NA	-1	6985	CPA
PB	STAT6	12	55737920	55738918	0.00313169	0.0721736	0.924301	MYO1A	Myosin-Ia (Brush border myosin I)(BBM-I)(BBMI)(Myosin I heavy chain)(MIHC) [Source:UniProtKB/Swiss-Prot;Acc:Q9UBC5]	-1	-8259	CPA
PB	STAT6	12	55765326	55766324	0.000982439	0.181304	0.923275	NAB2	NGFI-A-binding protein 2 (EGR-1-binding protein 2)(Melanoma-associated delayed early response protein)(Protein MADER) [Source:UniProtKB/Swiss-Prot;Acc:Q15742]	1	-3119	CPA
PB	STAT6	12	55770326	55771324	0.0180559	0.138573	-0.657247	NAB2	NGFI-A-binding protein 2 (EGR-1-binding protein 2)(Melanoma-associated delayed early response protein)(Protein MADER) [Source:UniProtKB/Swiss-Prot;Acc:Q15742]	1	1668	NPA
PB	STAT6	12	55783983	55785481	0.0205801	0.125753	-0.917918	STAT6	Signal transducer and activator of transcription 6 (IL-4 Stat) [Source:UniProtKB/Swiss-Prot;Acc:P42226]	-1	6696	NPA
PB	STAT6	12	55787983	55788981	0.00902619	0.177769	-0.606398	STAT6	Signal transducer and activator of transcription 6 (IL-4 Stat) [Source:UniProtKB/Swiss-Prot;Acc:P42226]	-1	2946	NPA
PB	STAT6	12	55818886	55820384	0.00518718	0.0919147	-0.820127	AC137628.3	NA	-1	10905	NPA
PB	STAT6	12	55822386	55823384	0.000296479	0.107411	-1.66318	AC137628.3	NA	-1	7655	NPA
PB	STAT6	12	55831886	55832884	0.0102909	0.125753	-0.855783	AC137628.3	NA	-1	-1845	NPA
